# Supplementary material for: CaPDX1, a Novel Protein, Positively Regulates Cold Stress Tolerance via Interaction with CaSnRK2.4 in Pepper (Capsicum annuum L.)
Source: Int J Mol Sci. 2026 Apr 20;27(8):3676. doi: 10.3390/ijms27083676 (PMC13116668; doi:10.3390/ijms27083676)
Supplement: Supplementary file 1 [file ijms-27-03676-s001.zip]

Archive with 1 entries (1 files):
- ijms-4232839-supplementary.pdf
